# Supplementary material for: ChAdOx1 nCoV-19 protection against SARS-CoV-2 in rhesus macaque and ferret challenge models
Source: Commun Biol. 2021 Jul 26;4:915. doi: 10.1038/s42003-021-02443-0 (PMC8313674; doi:10.1038/s42003-021-02443-0)
Supplement: Supplementary file 3 — Supplementary Data 1 [file 42003_2021_2443_MOESM3_ESM.xlsx]

## Sheet: Figure 1 Ab responses
1a NHP
IgG				Neutralisation				Pseduo neutralisation
0	14	27		0	14	27		0	14	27
50	911.914	1186.41		30	99	151		40	285	180
50	371.457	703.302		34	41	80		40	40	359
50	1003.04	971.925		12	164	95		40	285	113
50	226.721	702.428		12	50	95		40	50	453
50	245.442	823.843		52	216	414		40	180	226
50	261.185	370.771		19	24	80		40	40	40
1b Ferret	IgG
	ChAdOx1 nCoV-19											ChAdOx1 GFP
0	6.45	2.5	4.75	11.28	24.8	6.2	28.38	2.4	7.6	6.7	8.3	1.7	1.8	2.15	3	1.65	3.35	1.1	1.7
7	26.3	34.7	14.05	21.15	31.1	26.5	32	15.4	13.5	11.7	9	3.85	8.55	4.2	3.4	1	1.9	1.4	3.2
14	1160.5	1016	833	282.5	646	896.5	277.5	920	540	215	306.75	3.35	3.5	1.9	5.85	1.6	4.45	2.6	3.25
28	1243.5	1198	456	498.5	864.5	796.5	403.5	1503.5	1057	230.15	157	5.8	1.3	3.9	7.1	1.95	2.55	1.9	2.35
35						2856	1358	3334	4006	1394	2622					2.65	3.1	2.65	3.05
42						1588	693	1530	1808	1489	1135					3.15	3.25	2.4	3.15
56						1169.5	686.5	2296	1574	666	395.75					5	4	2.45	4.55
1b Ferret	Neutralisation
	ChAdOx1 nCoV-19											ChAdOx1 GFP
0	153	34	30	27	167	10	10	10	109	10	176	10	10	10	10	10	10	10	10
7	142	188	287	209	782	88	57	103	326	10	14	10	10	10	10	10	10	10	10
14	1042	1195	1265	700	1742	1062	275	1157	852	218	315	20	20	10	20	10	10	10	10
28	3146	2614	1114	1134	1708	1765	994	1862	2356	539	879	10	20	10	20	10	10	10	10
35						3627	1557	3212	6333	4108	5166					10	10	10	10
42						2861	778	1997	3531	2164	1449					10	10	10	10
56						2112	394	3101	3777	1415	621					10	10	10	10
1b Ferret	Pseduoneutralisation
	ChAdOx1 nCoV-19											ChAdOx1 GFP
0	40	40	40	40	40	40	40	40	40	40	40	40	40	40	40	40	40	40	40
7	71	71	57	113	143	143	143	71	40	40	40	40	40	40	40	40	40	40	40
14	570	2874	718	570	570	570	285	718	226	259	905	40	40	40	40	40	40	40	40
28	718	570	285	180	453	359	113	570	453	90	57					40	40	40	40
35						1810	453	1810	1810	285	905					40	40	40	40
42						1140	285	143	905	453	453					40	40	40	40
56						905	285	2281	1810	905	113					40	40	40	40

## Sheet: Figure 2 T cells
2a: NHP summed ELISpot
	nCoV-19						PBS							Day 14	Peptide Pool					Day 27	Peptide Pool
0	10	5	15	30	45	40								Animal ID	1	2	3	4		Animal ID	1	2	3	4
14	150	100	390	35	82.5	150	50	0	0	37.5	10	70		1	0	140	5	5		1	0	5	0	0
27	5	125	170	90	168	95								2	0	30	50	20		2	38	8	38	43
														3	5	290	40	55		3	8	88	18	58
														4	10	20	0	5		4	23	8	13	48
														5	0	62.5	7.5	12.5		5	17	134	6	12
														6	5	110	30	5		6	8	33	13	43
2b: Ferret summed ELISpot
	ChAdOx1 nCoV-19						ChAdOx1 GFP				ChAdOx1 nCoV-19						ChAdOx1 GFP
D0	0	4	0	0	2	2	0	6	0	0	0	5	2	0	4	1	5	2	10	0
D7	7	120	164	232	56	10	12	0	0	32	112	108	40	80	200	176	40	84	28	44
D14	14	431	664	436	104	484	20	0	0	0	300	280	144	284	1812	128	0	32	40	0
D28	28	568	772	412	116	455	0	8	0	0	464	256	101	192	844	60	16	19	12	4
D35											344	148	128	616	500	247	8	16	0	0
D42											880	420	40	460	660	52	8	16	0	4
D56											492	411	172	675	488	40	8	0	36	8
	Day 14	Peptide Pool						Day 28	Peptide Pool
	Animal ID	1	2	3	4			Animal ID	1	2	3	4
Prime	1	25	152	10	243		Prime	1	16	148	64	340
	2	244	144	228	48			2	348	84	300	40
	3	136	68	228	4			3	204	56	140	12
	4	4	32	56	12			4	16	12	80	8
	5	124	200	112	48			5	107	253	56	39
Prime Boost	1	212	40	32	16		Prime Boost	1	448	4	4	8
	2	236	28	0	16			2	204	40	0	12
	3	132	0	0	12			3	96	0	0	4
	4	44	140	52	48			4	52	100	16	24
	5	980	180	564	88			5	572	52	208	12
	6	56	48	24	0			6	36	4	20	0
IFNg by ICS	ChAdOx1 nCoV-19											ChAdOx1 GFP
CD8-	0.0056	0.04604	0	0	0.0023	0.0097	0.0144	0	0.0022	0	0.0058	0.0006	0	0	0.0188	0.0263	0.0078	0.0029	0
CD8+	0.0666	0.1248	0.0997	0	0.0185	0.0005	0	0	0.0053	0.174	0	0.02382	0	0	0.00083	0.0034	0.0402	0.0387	0
IFNg by ICS
	CD8-		CD8+
ELISpot	ChAdOx1 nCoV-19	ChAdOx1 GFP	ChAdOx1 nCoV-19	ChAdOx1 GFP
568	0.0056		0.0666
772	0.04604		0.1248
412	0		0.0997
116	0		0
455	0.0023		0.0185
0		0.0006		0.02382
8		0		0
0		0		0
0		0.0188		0.00083
464	0.0097		0.0005
256	0.0144		0
101	0		0
192	0.0022		0.0053
844	0		0.174
60	0.0058		0
16		0.0263		0.0034
19		0.0078		0.0402
12		0.0029		0.0387
4		0		0

## Sheet: Figure 3 NHP challenge
3a Total CT score
	ChAdOx1 nCoV-19						PBS
5	9	6	0	0	0	0	24	0	14	11	0	22
12		11	12		2	0		2	12	7		0
3b BALF
	ChAdOx1 nCoV-19						PBS
7	6430			6430			113000				4200000
13		2960			6430			6430		128000
14			6430			2960			6430			6430
3b Nasal Wash
	ChAdOx1 nCoV-19						PBS
-1	2960	2960	2960	2960	2960	2960	2960	2960	2960	2960	2960	2960
1	2040000	764000	2720000	1960000	527000	2260000	542000	2460000	5680000	14100000	2460000	2550000
3	115000	8810000	1080000	519000	4630000	783000	6430	6430	7840000	2160000	2900000	897000
5	6430	24100	272000	17700	200000	6430	125000	6430	36100	242000	159000	113000
7	6430	6430	70400	6430	6430	2960	2960	2960	17500	61200	6430	128000
9		6430	6430		31900	2960		2960	30100	69400		117000
12		6430	6430		25700	2960		2960	6430	6430		6430
13		2960			6430			2960		6430
14			6430			2960			6430			16100
3b Throat Swab
	ChAdOx1 nCoV-19						PBS
-1	2960	2960	2960	2960	2960	2960	2960	2960	2960	2960	2960	2960
1	207000	14900	26300000	171000	6430	1100000	4120000	384000	252000000	6430	162000	29100000
3	2960	6430	380000	6430	1910000	1100000	553000	13600	178000	587000	741000	6430
5	2960	2960	23100	2960	6430	6430	6430	6430	34100	6430	6430	2960
7	2960	2960	2960	6430	2960	2960	6430	2960	2960	2960	2960	2960
9		2960	6430		6430	2960		6430	6430	6430		6430
12		2960	2960		2960	2960		2960	2960	2960		2960
13		2960			2960			2960		2960
14			2960			2960			2960			2960
3c Lung viral RNA
	ChAdOx1 nCoV-19						PBS
7	0			0.010667			0.032182				0.0035
13/14		0	0		0	0		0.0016	0.008857	0.00325		0
3d: NHP histology score
			Bronchial	Bronchiolar	Perivascular	Peribronchiolar	Alv necrosis	Alv exudate	Alv septal	TOTAL
Day 7	nCoV-19	17Z	0.83	0.83	1.5	1.16	0.33	0.66	1	0.9
		29Z	1	0.6	1.3	1.16	0.5	0.1	1.1	0.86
	PBS	22Z	1.8	2.8	1.8	1.16	2.6	2.3	3	2.24
		24Z	0.6	0.6	1.16	0.5	0.5	0.6	1.16	0.76
Day 13/14	nCoV-19	13Z	0.6	0.5	0.5	0.3	0.3	0.16	0.6	0.45
		45Z	0.6	0.83	0.5	0.3	0	0.16	0.16	0.38
		26Z	0.66	1	1.4	0.83	0.16	0.16	1	0.74
		36Z	0.3	0	0.83	0.66	0	0	0.66	0.35
	PBS	31Z	0.83	1.16	1	0.66	0.5	0.16	1	0.76
		4Z	1.83	1.33	1.83	1.16	0.33	0.16	1.83	1.21
		18Z	1	0.8	1	0.8	0.4	0.2	0.8	0.77
		53Z	0.66	0.83	1	0.16	0.5	0.33	0.8	0.62

## Sheet: Figure 4 Ferret Challenge
Figure 4A Nasal Wash
	Prime									Prime Boost
	ChAdOx1 nCoV-19					ChAdOx1 GFP				ChAdOx1 nCoV-19						ChAdOx1 GFP
0	2960	2960	2960	2960	2960	2960	2960	2960	2960	2960	2960	2960	2960	2960	2960	2960	2960	2960	2960
2	16800	56000	1010000	1890000	1770000	600000	2330000	1330000	768000	19800	1340000	6430	6430	320000	51300	15000	117000	143000	405000
4	2960	6430	29600	154000	34900	2510000	1140000	59900000	13800	6430	15900	6430	6430	6430	6430	6430	2160000	10500000	17200
6	2960	6430	6430	70400	6430	162000	5040000	109000	26200	6430	6430	2960	6430	2960	6430	46100	3790000	43200000	22500
8			6430	6430	6430			6430	6430			2960	6430	6430	2960			20500	6430
10			6430	6430	6430			2960	6430			6430	2960	2960	2960			6430	2960
12			6430	6430	6430			2960	2960			6430	6430	6430	2960			2960	2960
13			6430	6430				2960				6430	2960					6430
14					6430				2960					2960	2960				2960
Fig 4A Throat Swab
	Prime									Prime Boost
	ChAdOx1 nCoV-19					ChAdOx1 GFP				ChAdOx1 nCoV-19						ChAdOx1 GFP
0	2960	2960	2960	2960	2960	2960	2960	2960	2960	2960	2960	2960	2960	2960	2960	2960	2960	2960	2960
2	2960	6430	2960	6430	6430	6430	6430	19200	20100	6430	2960	2960	2960	6430	6430	6430	6430	2960	2960
4	2960	2960	2960	6430	2960	2960	6430	69800	6430	6430	6430	2960	6430	6430	6430	6430	92200	51600	6430
6	6430	2960	2960	2960	2960	29900	22400	6430	6430	2960	6430	2960	2960	6430	2960	6430	215000	2090000	6430
7
8			2960	2960	2960			6430	6430			2960	2960	2960	2960			2960	6430
10			2960	2960	2960			2960	2960			2960	2960	2960	2960			2960	2960
12			2960	2960	2960			2960	2960			2960	2960	6430	2960			2960	2960
13			2960	2960				2960				2960	2960					2960
14					2960				2960					2960	2960				2960
15
Fig 4B Histology Score
		6/7				13/14/15
Prime	ChAdOx1 nCoV-19	2	2			4	5	3
	ChAdOx1 GFP	3	7			4	6
Prime Boost	ChAdOx1 nCoV-19	3	3			3	6	4	5
	ChAdOx1 GFP	8	8			7	8

## Sheet: Figure 5 Post Challenge
Figure 5a: NHP post challenge
Neut	ChAdOx1 nCoV-19						PBS							ELISpot	ChAdOx1 nCoV-19						PBS
0	151	80	95	95	414	80	20	20	20	20	20	20		0	85.5	68.5	130.5	97.5	171	139.5	130	102	62.5	155.5	25	347
3	113	142	153	121	153	23	4	4	4		8	8		3	37.5	18	121	22.5	177.48	20	0	14	0	5	0	16
7	430	1310	716	854	3707	750	7	6		29	6	8		7	690	2742.5	467	82.5	996	351.5	1439	213.5	115	28	182.5	10.5
13/14		10286	5330		15725	6044		104	541	575		232		13/14	161.5		622		1340.5	1584.5	639	488			184	564.5
Figure 5b: T cells
CD4+ HLA-DR+	PBS						ChAdOx1-nCoV							CD4+ PD1+	PBS						ChAdOx1-nCoV
0	56.0849	22.4831	21.9839	21.0248	47.0362	14.881	14.9239	24.8085	9.06574	14.1888	21.9449	43.1902		0	19.1395	8.26245	7.46141	15.2995	4.88687	5.14146	17.7221	10.6814	1.3736	2.73612	4.09447	6.35421
3	35.3993	19.4775	15.4821	16.263	30.2134	29.3458	47.5881	48.4875	46.552	36.6547	37.6492	35.2785		3	25.9121	17.9724	15.2988	21.88	43.0294	53.0614	41.761	41.574	34.6156	49.0441	30.701	24.2197
7	37.3663	26.6098	2.24637	1.07314	78.1976	16.7844	37.3153	9.68759	37.3683	10.68	40.9847	31.1891		7	27.1229	11.4273	3.13382	1.54732	17.8704	12.4329	30.093	8.21562	17.2871	16.4815	34.9325	20.7821
13/14	8.86916	8.22629			4.12783	7.88555	4.40546		6.23125		2.6582	7.58767		13/14	11.7259	11.9019			5.15979	11.0155	8.44844		5.53592		3.06271	6.44465
CD8+ HLA-DR+	PBS						ChAdOx1-nCoV							CD8+ PD1+	PBS						ChAdOx1-nCoV
0	74.4241	67.5151	14.5952	43.8296	88.651	17.598	14.9239	36.8681	6.90723	8.48198	12.1757	37.2964		0	9.86987	17.5454	5.93273	11.5468	8.62839	4.51445	14.9239	7.12094	2.11926	1.32897	5.42338	7.45929
3	34.0201	66.4301	8.3365	24.2639	61.727	26.4027	37.3907	92.1636	34.3401	21.5691	29.1256	42.4494		3	17.5534	31.5182	9.34421	16.459	46.3727	46.6206	50.1779	48.5342	37.0947	19.3223	42.7795	33.4065
7	41.4637	50.3931	1.24798	1.07314	42.0708	18.6493	19.2595	11.5019	23.3053	7.71335	24.7965	28.834		7	6.94773	9.32757	0.693324	0.62392	11.9265	10.6272	8.18529	2.46469	7.06221	1.97778	12.457	6.55607
13/14	7.67332	33.8678			4.7728	9.3656	4.37758		5.32197		1.67582	8.43885		13/14	1.72733	11.9894			3.07007	3.08143	4.96311		2.75459		0.577871	1.26461
Figure 5c: NHP monocytes
CD14+ CD16- monocytes	PBS						ChAdOx1-nCoV							CD14+ CD16+ monocytes	PBS						ChAdOx1-nCoV							CD14- CD16+ monocytes	PBS						ChAdOx1-nCoV
0	297.763	59.3514	243.642	148.665	428.518	152.99	248.46	220.864	4.94495	184.141	144.42	405.933		0	4.40143	2.30427	4.54964	17.3202	0.381787	0.877811	5.59646	3.33076	0.039246	1.52441	1.29299	0.828809		0	4.33474	2.46886	8.58972	12.3166	0.763574	2.34083	5.24668	6.31697	0.117737	1.44624	0.718329	2.67061
3	108.496	14.7852	42.2779	53.0671	241.398	333.254	215.765	237.813	245.247	195.791	66.9363	139.645		3	4.84807	1.77068	4.58049	8.65402	11.3919	17.1042	38.3618	31.2973	18.2719	24.0085	9.81625	11.5195		3	7.94081	6.75811	11.7719	11.8217	30.5849	37.1088	53.7389	35.735	38.2883	25.2924	25.0456	8.89881
7	515.736	130.303	29.8129	5.81494	609.563	18.7678	515.432	40.9754	328.331	113.591	21.2415	281.911		7	3.42933	1.45365	0.249597	0.199655	2.50881	0.296021	2.32719	2.49892	2.917	0.988891	1.26333	1.1139		7	6.99227	4.68397	5.24153	0.399309	3.04917	1.4209	4.73463	6.12749	4.60579	8.96595	24.914	3.65994
13/14	59.161	101.866			32.1197	74.7307	74.0284		137.703		10.1705	22.2036		13/14	0.797228	11.9019			1.08356	2.49911	2.62097		3.66387		0.057787	0.364792		13/14	2.35847	4.24442			1.85752	2.5719	2.11908		1.57787		6.12543	2.67514
Figure 5d: Ferret Post-Challenge Neutralisation
	ChAdOx1 nCoV-19					ChAdOx1 GFP				ChAdOx1 nCoV-19						ChAdOx1 GFP
0	2724	2263	965	982	1479	4	9	4	9	3360	578	1915	1500	562	247	5	5	4	4
2	2491	1445	739	946	1270	6	6	6	6	1512	779	2706	3019	1090	206	18	18		18
6	3770	1566	1510	1200	1535	6	6	6	6	2031	1217	2342	1524	1222	969	9	9	9	9
13/14/15			3956	2731	3481			1040	400			432	5646	4905	5724			16342	118
Figure 5e: Peak PCR vs Immune readout
IgG	PCR	Prime	Prime Boost		Neut	PCR	Prime	Prime Boost		Pseudo	PCR	Prime	Prime Boost		ELISpot	PCR	Prime	Prime Boost
1-1	4.22531	3.09465			1-1	4.22531	3.49776			1-1	4.22531	2.85612			1-1	4.22531	568
1-2	4.74819	3.07846			1-2	4.74819	3.41731			1-2	4.74819	2.75587			1-2	4.74819	772
1-3	6.00432	2.65896			1-3	6.00432	3.04689			1-3	6.00432	2.45484			1-3	6.00432	412
1-4	6.27646	2.69767			1-4	6.27646	3.05461			1-4	6.27646	2.25527			1-4	6.27646	116
1-5	6.24797	2.93676			1-5	6.24797	3.23249			1-5	6.24797	2.6561			1-5	6.24797	455
2-1	4.29667		3.068		2-1	4.29667		3.32469		2-1	4.29667		2.95665		2-1	4.29667		492
2-2	6.1271		2.83664		2-2	6.1271		2.5955		2-2	6.1271		2.45484		2-2	6.1271		411
2-3	3.80821		3.36097		2-3	3.80821		3.4915		2-3	3.80821		3.35813		2-3	3.80821		172
2-4	3.80821		3.197		2-4	3.80821		3.57715		2-4	3.80821		3.25768		2-4	3.80821		675
2-5	5.50515		2.82347		2-5	5.50515		3.15076		2-5	5.50515		2.95665		2-5	5.50515		488
2-6	4.71012		2.59742		2-6	4.71012		2.79309		2-6	4.71012		2.05308		2-6	4.71012		40

## Sheet: Figure S1 Abs
S1a: NHPs
IgM				IgA					Psedudo
0	14	27		0	14	27		Neut	D14	D28
50	149.435	51.5184		50	975.905	857.812		99	285
50	50	50		50	180.085	356.084		41	40
50	532.942	174.755		50	473.919	369.802		164	285
50	77.281	50		50	97.8344	228.605		50	50
50	159.565	82.0223		50	173.027	405.223		216	180
50	102.866	81.8931		50	195.72	268.878		24	40
								151		180
								80		359
								95		113
								95		453
								414		226
								80		40
S1b Ferret	IgM
	ChAdOx1 nCoV-19											ChAdOx1 GFP
0	64.85	21.9	95.75	99.85	169.8	31.575	177.3	54.2	149.3	117.55	142.9	16.525	15.8	97.1	26.825	80.1	95.275	76.375	29.425
7	233.312	235.688	209.5	202.188	553.812	304.375	377.125	243.938	654	239.188	232.062	179.15	31.9	94	38.7	79.2	95.125	153.225	68.1
14	445.938	329.062	276.562	267.625	776.625	462	303.25	472.625	337	228.562	222.375	244.8	23.875	56.175	48.2	84.3	119.675	78.4	38.075
28	301.688	191.438	245.062	212.562	431.312	209.625	286.375	399.5	285.188	187.812	201.625	116.875	47.75	72.6	50.6	118.9	117.85	113.075	52.55
35						708.125	393.562	639.875	911.688	381.188	682.5					257.325	107.65	122.225	73.475
42						434.5	392.312	550.062	403.625	299.688	245.688					233.15	91.15	76.125	57.25
56						309.562	354.562	606.312	300.375	226.125	241.312					335.125	309.475	36.125	32.3
S1b Ferret	IgA
	ChAdOx1 nCoV-19											ChAdOx1 GFP
0	29.645	2.597	9.871	13.29	62.358		6.084	2.489	25.999	13.252	25.759		4.6	2.79	4.446	3.649	8.255	4.102	5.919
7	36.324	12.387	10.711	29.115	59.87	14.31	15.608	9.243	76.892	19.705	13.103	4.973	7.096	7.509	8.616	7.036	3.599	1.701	1
14	178.619	150.264	63.442	83.2	247.028	161.704	68.215	207.019	141.445	58.643	53.565	9.174	1	1.147	4.11	5.568	1	1	1
28	337.295	227.353	69.078	112.97	194.189	130.726	70.34	266.628	220.506	60.934	37.947	4.737	1	3.998	2.731	2.973	2.973	1	5.552
35						470.225	254.571	449.429	424.447	228.036	267.214					10.882	9.245	1	1
42						342.11	84.095	258.143	328.927	145.485	163.411					1	4.049	1	1
56						195.879	65.468	367.191	261.211	92.595	79.711					10.857	1	1	1
	Pseudo titre
Neut titre	Prime	Prime Boost			Neut Titre	Prime	Prime Boost
142	71				142	26.3
188	71				188	34.7
287	57				287	14.05
209	113				209	21.15
782	143				782	31.1
1042	570				1042	1160.5
1195	2874				1195	1016
1265	718				1265	833
700	570				700	282.5
1742	570				1742	646
3146	718				3146	1243.5
2614	570				2614	1198
1114	285				1114	456
1134	180				1134	498.5
1708	453				1708	864.5
88		143			88		26.5
57		143			57		32
103		71			103		15.4
326		40			326		13.5
10		40			10		11.7
14		40			14		9
1062		570			1062		896.5
275		285			275		277.5
1157		718			1157		920
852		226			852		540
218		259			218		215
315		905			315		306.75
1765		359			1765		796.5
994		113			994		403.5
1862		570			1862		1503.5
2356		453			2356		1057
539		90			539		230.15
879		57			879		157
3627		1810			3627		2856
1557		453			1557		1358
3212		1810			3212		3334
6333		1810			6333		4006
4108		285			4108		1394
5166		905			5166		2622
2861		1140			2861		1588
778		285			778		693
1997		143			1997		1530
3531		905			3531		1808
2164		453			2164		1489
1449		453			1449		1135
2112		905			2112		1169.5
394		285			394		686.5
3101		2281			3101		2296
3777		1810			3777		1574
1415		905			1415		666
621		113			621		395.75

## Sheet: Figure S2 NHP T cells
S2a
S1 stimulated PBMCs
Fold change	D14						PBS						D27
IFNg	0	0	0	0	1.92056	1.72352	0	-0.610691	0	0	0	0	1.20615	1.62351	-1.62686	-1.06644	0.30103	1.43405
IL-1b	-0.0096855	-0.116145	1.036	0.782308	0.194124	0.0862757	0.283193	0.389195	0.635169	0.0969301	1.01475	0.711831	0.569153	0.721715	0.716116	0.916362	-0.147107	0.303678
IL-2	1.25706	0.416237	0.921033	1.14018	1.05375	1.18045	-0.527119	-0.165803	-0.0953594	-0.246188	-0.154063	0.00369584	1.11317	0.117638	0.749916	0.514671	0.738607	0.598214
IL-8	0.620036	0.234447	0.976924	1.4951	0.065735	0.174811	0.706099	1.74368	0.71718	0.710028	0.79069	0.575395	0.951455	0.90787	0.934787	1.12211	0.0319852	0.787655
IL-6	0.301049	-0.691334	0.30008	0.53834	-0.0087018	0.162963	-0.12503	0.733485	0.12243	0.27332	0.139454	0.102628	0.545065	0.189882	-0.0088886	0.476563	-0.126933	0.04038
IL-10	0.378746	-0.0480441	0.229177	0.413268	0.263804	0.0955906	-0.0310038	0.365003	0.121552	0.314289	0.425013	0.225077	0.324833	-0.122007	0.31477	0.385463	0.138087	0.187624
S2 stimulated PBMCs
Fold change	D14						PBS						D27
IFNg							0	-0.304199	0	0.887485	0	0	1.74182	1.90848	-1.62686	-1.06644	0	0
IL-1b							0.544218	-0.0905738	0.636673	-0.172201	1.32044	0.720101	0.12484	0.622777	0.139508	0.469733	0.167974	0.496873
IL-2							-0.0729718	-0.110548	0.184129	-0.314956	-0.295902	0.153276	0.939173	0.20399	0.856572	0.241444	0.549809	0.487158
IL-8							0.495183	1.13573	0.571562	0.369309	0.166455	0.669801	0.637695	0.95024	0.802803	0.864943	-0.786736	0.814917
IL-6							-0.131053	0.12865	0.00501496	-0.0514879	0.122973	0.127925	0.3958	0.330435	-0.033601	0.172617	-0.217011	0.0187269
IL-10							-0.0817778	-0.0346792	0.0910423	0.0789932	0.155885	0.196443	0.260661	-0.117938	0.229166	0.366432	0.0883587	0.226635
S2b Flurospot
	ConA				Spike
IFNg	4250	7820	5540	5695	1350	145	1125	845	0	170
IL13	95	430	115	55	10	15	0	0	0	0
IL5	35	165	200	115	45	55	10	15	29	35

## Sheet: Figure S3 Ferret T cells
	Prime
	D7	1	2	3	4		D14	1	2	3	4		D28	1	2	3	4
Animal ID	1	76	16	16	12		1	25	152	10	243		1	16	148	64	340
	2	8	4	148	4		2	244	144	228	48		2	348	84	300	40
	3	64	24	140	4		3	136	68	228	4		3	204	56	140	12
	4	4	24	24	4		4	4	32	56	12		4	16	12	80	8
	5	10	0	0	0		5	124	200	112	48		5	107	253	56	39
	Prime Boost
	D7	1	2	3	4		D14	1	2	3	4		D28	1	2	3	4		D35	1	2	3	4		D42	1	2	3	4		D56	1	2	3	4
Animal ID	1	88	24	0	0		1	212	40	32	16		1	448	4	4	8		1	340	4	0	0		1	856	12	12	0		1	488	4	0	0
	2	69	17	4	17		2	236	28	0	16		2	204	40	0	12		2	136	12	0	0		2	408	12	0	0		2	314	72	8	17
	3	24	0	4	12		3	132	0	0	12		3	96	0	0	4		3	100	4	12	12		3	40	0	0	0		3	168	4	0	0
	4	32	12	20	16		4	44	140	52	48		4	52	100	16	24		4	192	236	128	60		4	112	184	108	56		4	170	289	164	51
	5	60	4	100	36		5	980	180	564	88		5	572	52	208	12		5	328	52	120	0		5	372	68	200	20		5	360	40	76	12
	6	56	92	4	24		6	56	48	24	0		6	36	4	20	0		6	34	73	71	68		6	4	44	4	0		6	24	16	0	0

## Sheet: Figure S4 NHP challenge
S4b Pattern Score
	ChAdOx1 nCoV-19						PBS
5	6	3	0	0	0	0	17	0	9	7	0	17
12		5	8		1	0		1	7	4		0
S4b Zone score
	ChAdOx1 nCoV-19						PBS
5	3	3	0	0	0	0	7	0	5	4	0	5
12		6	4		1	0		1	5	3		0
S4c % Abnormalities
	ChAdOx1 nCoV-19	PBS
5	33	66
12	75	75
S4d Weight
	ChAdOx1 nCoV-19						PBS
0	100	100	100	100	100	100	100	100	100	100	100	100
1	99.6928	99.7179	98.5915	99.308	101.553	101.37	101.932	97.094	91.7476	99.5349	97.9466	99.4907
3	100.614	99.0127	99.2958	98.0969	101.165	98.4018	99.2571	93.3333	96.7233	98.1395	97.3306	96.944
5	99.8464	98.5896	99.1197	94.8097	95.9223	97.032	98.0684	94.359	95.7524	96.2791	94.2505	96.7742
7	98.0031	98.1664	98.0634	94.2907	96.1165	98.4018	95.3938	95.8974	97.3301	96.0465	93.6345	95.9253
9		98.8717	98.5915		96.1165	99.5434		95.5556	95.7524	96.9767		96.944
12		100.846	99.4718		96.1165	97.9452		97.265	96.1165	96.9767		95.0764
S4d Body Temperature
	ChAdOx1 nCoV-19						PBS
0	39.6	39	38.3	39.6	39.6	38.1	38.8	39.4	39.6	39.1	39.4	39.5
1	38.9	39.3	37.9	38.9	38.5	38.9	39.8	39.3	39.6	38.8	38.9	39.7
3	38.5	37.9	38.4	39	38.2	38.7	38.8	39.4	39	39.2	39	39.1
5	39	39.1	38.6	38.4	38.6	38.7	38.3	38.3	39.3	38.6	38.4	38.9
7	39	38.6	38.8	38.9	38.2	37.9	38.4	38.7	39.2	38.4	38.1	38.7
9		38.9	38.9		38	38.9		38.4	38.8	38.7		38.9
12		38.8	38.7		38.6	39.1		38.7	38.8	38.7		38.6
13		39			38.3			38.8		38.4
14			39.1			38.4			39.5			39.2

## Sheet: Figure S5 Ferret Challenge
Prime
BALF	ChAdOx1 nCoV-19				ChAdOx1 GFP
5/6	6430	2960			6430	2960
13/14/15	2960	2960	2960				6430	2960
Prime-Boost
BALF	ChAdOx1 nCoV-19				ChAdOx1 GFP
5/6	2960	2960			54100	6430
13/14/15	2960	2960	2960	2960			2960	2960
